# Supplementary material for: Mutual Inhibition of Antithrombin III and SARS-CoV-2 Cellular Attachment to Syndecans: Implications for COVID-19 Treatment and Vaccination
Source: Int J Mol Sci. 2024 Jul 9;25(14):7534. doi: 10.3390/ijms25147534 (PMC11277105; doi:10.3390/ijms25147534)
Supplement: Supplementary file 1 [file ijms-25-07534-s001.zip]

Archive with 1 entries (1 files):
- ijms-3087176-supplementary.pdf
